# Supplementary material for: Impact of phthalate exposure on gestational diabetes mellitus: a systematic review
Source: Front Endocrinol (Lausanne). 2025 Sep 22;16:1638655. doi: 10.3389/fendo.2025.1638655 (PMC12497590; doi:10.3389/fendo.2025.1638655)
Supplement: Supplementary file 1 [file Table1.xlsx]

## Sheet: Description
Table S1	Supplementary Table S1: The concentration of phthalates in the included studies
Table S2	Supplementary Table S2. Risk-of-bias score sheet for the quality evaluation of all included studies
Table S3	Supplementary Table S1. Phthalates and its chemical formula

## Sheet: S1
Supplementary Table S1. Phthalates and its chemical formula
S.No	Phthalates	Abbrevation	Chemical Formula
1	Monoethyl phthalate	MEP	C₁₀H₁₀O₄
2	Mono-Iso-butyl phthalate	MiBP	C12H14O4
3	Monobutyl phthalate	MBP	C12H14O4
4	Monobenzyl phthalate	MBzP	C15H12O4
5	Mono-2-ethylhexyl phthalate	MEHP	C16H22O4
6	Mono carboxyisononyl phthalate	MCNP	C17H22O6
7	Mono-carboxy-isooctyl phthalate	MCOP	C17H22O6
8	Mono(3-carboxypropyl) phthalate	MCPP	C12H12O6
9	Mono(2-ethyl-5-hydroxyhexyl	MEHHP	C16H22O5
10	Mono-(2-ethyl-5-oxohexyl)	MEOHP	C16H20O5
11	Mono-hydroxy-n-butyl phthalate	MHBP	C12H14O5
12	Monoisobutyl phthalate	MHIBP	C12H14O4
13	Mono(5-carboxy-2-ethylpentyl)	MECPP	C16H20O6
14	Mono(2-ethyl-5-hydroxyhexyl)	MEHHTP	C16H22O5
15	Mono-nonyl phthalate	MNP	C17H24O4
16	Mono-n-octyl phthalate	MONP	C16H22O4
17	Mono-isononyl phthalate	MHiNCH	C17H24O4
18	Cyclohexane-1,2-dicarboxylic acid-monocarboxy isooctyl ester	MCOCH	C17H28O6
19	Mono-methyl phthalate	MMP	C9H8O4
20	Monooctyl Phthalate	MOP	C₁₆H₂₂O₄
21	Di-n-butyl phthalate	DBP	C16H22O4
22	Di(2-ethylhexyl) phthalate	DEHP	C24H38O4
23	Diethyl phthalate	DEP	C12H14O4
24	Di-isononyl phthalate	DiNP	C26H42O4

## Sheet: S2
Supplementary Table S2: The concentration of phthalates in the included studies
Included Study and Year	Phthalates	Quantity of Phthalates (Original quantity)	Quantity of Phthalates (μg/L)	Quantity of Phthalates (log10 values)
Shaffer et al., 2021	Trimester 1
	MIBP	2.4 μg/L	2.4	0.380211
	MEP	3.8 μg/L	3.8	0.579784
	MBP	2.4 μg/L	2.4	0.380211
	MBZP	2.9 μg/L	2.9	0.462398
	MCNP	2.8 μg/L	2.8	0.447158
	MCOP	3.5 μg/L	3.5	0.544068
	MCPP	3.6 μg/L	3.6	0.556303
	MEHP	2.5 μg/L	2.5	0.39794
	MEHHP	2.6 μg/L	2.6	0.414973
	MEOHP	2.5 μg/L	2.5	0.39794
	MECPP	2.4 μg/L	2.4	0.380211
	DEHP	2.3 nmol/ml	898288	5.95342
	Trimester 3
	MIBP	2.6 μg/L	2.6	0.414973
	MEP	4.5 μg/L	4.5	0.653213
	MBP	2.7 μg/L	2.7	0.431364
	MBZP	3.2 μg/L	3.2	0.50515
	MCNP	2.7 μg/L	2.7	0.431364
	MCOP	3.3 μg/L	3.3	0.518514
	MCPP	3.7 μg/L	3.7	0.568202
	MEHP	2.5 μg/L	2.5	0.39794
	MEHHP	2.5 μg/L	2.5	0.39794
	MEOHP	2.5 μg/L	2.5	0.39794
	MECPP	2.3 μg/L	2.3	0.361728
	DEHP	2.4 nmol/ml	937344	5.9719
Todd et al., 2016	MEP	3.59 µmol/L	697.106	2.8433
	MBP	1.27 µmol/L	282.245	2.45063
	MIBP	1.79 µmol/L	397.81	2.59968
	MBZP	1.13 µmol/L	397.81	2.59968
	MCPP	0.98 µmol/L	247.176	2.39301
	DEHP	0.48 µmol/L	187.469	2.27293
Todd et al., 2022	MEP	58.79 ng/mL	58.79	1.7693
	MBP	11.6 ng/mL	11.6	1.06446
	MHBP	1.28 ng/mL	1.28	0.10721
	MIBP	6.1 ng/mL	6.1	0.78533
	MHIBP	2.46 ng/mL	2.46	0.390935
	MBZP	4.26 ng/mL	4.46	0.649335
	MCPP	2.31 ng/mL	2.31	0.363612
	MEHP	3.79 ng/mL	3.79	0.578639
	MEHHP	13.45 ng/mL	13.45	1.12872
	MEOHP	9.34 ng/mL	9.34	0.970347
	MECPP	21.74 ng/mL	21.74	1.33726
	MEHHTP	3.06 ng/mL	3.06	0.485721
	MECPTP	3.81 ng/mL	3.81	0.580925
	MNP	1.54 ng/mL	1.54	0.187521
	MONP	5.07 ng/mL	5.07	0.705008
	MCOP	2.4 ng/mL	2.4	0.380211
	MHiNCH	0.24 ng/mL	0.24	-0.619789
	MCOCH	0.25 ng/mL	0.25	-0.60206
	DEHP	0.17 ng/mL	0.17	-0.769551
Lang et al., 2024	Case
	BBP	25.67 ng/ml	25.67	1.40943
	DBP	80.71 ng/ml	80.71	1.90693
	DEHP	15.92 ng/ml	15.92	1.20194
	DEP	3.82 ng/ml	3.82	0.582063
	DMP	3.11 ng/ml	3.11	0.49276
	Control
	BBP	24.86 ng/ml	24.86	1.3955
	DBP	50.4 ng/ml	50.4	1.70243
	DEHP	9.02 ng/ml	9.02	0.955207
	DEP	1.99 ng/ml	1.99	0.298853
	DMP	1.76 ng/ml	1.76	0.245513
Soomro et al., 2024	MMP	0.10 µg/l	0.1	-1
	MEP	0.10 µg/l	0.1	-1
	MBP	0.10 µg/l	0.1	-1
	MIBP	0.10 µg/l	0.1	-1
	MECCP	0.10 µg/l	0.1	-1
	MEOHP	0.10 µg/l	0.1	-1
	MEHP	0.10 µg/l	0.1	-1
	MBZP	0.10 µg/l	0.1	-1
	MCOP	0.10 µg/l	0.1	-1
	MNP	0.10 µg/l	0.1	-1
	MCNP	0.10 µg/l	0.1	-1
	MCHP	0.10 µg/l	0.1	-1
	MOP	0.10 µg/l	0.1	-1
Chen et al. 2022	MMP	0.038 µg/l	0.038	-1.42022
	MEP	0.029 µg/l	0.029	-1.5376
	MIBP	0.002 µg/l	0.002	-2.69897
	MBP	0.002 µg/l	0.002	-2.69897
	MEHP	0.033 µg/l	0.033	-1.48149
	MOP	0.063 µg/l	0.063	-1.20066
	MBZP	0.041 µg/l	0.041	-1.38722
	MEOP	1.07 µg/l	1.07	0.0293838
	MEHHP	0.01 µg/l	0.01	-2
	MECPP	23.4 µg/l	23.4	1.36922
Zukin et al., 2021	MEP	184.6 ng/ml	184.6	2.26623
	MBP	22.9 ng/ml	22.9	1.35984
	MIBP	2.7 ng/ml	2.7	0.431364
	MBZP	7.2 ng/ml	7.2	0.857332
	DEHP	0.2 ng/ml	0.2	-0.69897
	MCPP	1.7 ng/ml	1.7	0.230449
	MCOP	2.9 ng/ml	2.9	0.462398
	MCNP	1.8 ng/ml	1.8	0.255273
Shapiro et al., 2015	Case
	MEP	34.5 µg/l	34.5	1.53782
	MBP	12.3 µg/l	12.3	1.08991
	MBZP	6.3 µg/l	6.3	0.799341
	MCPP	0.8 µg/l	0.8	-0.09691
	MEHP	2.7 µg/l	2.7	0.431364
	MEHHP	11.4 µg/l	11.4	1.0569
	MEOHP	7.8 µg/l	7.8	0.892095
	Control
	MEP	38.8 µg/l	38.8	1.58883
	MBP	13.3 µg/l	13.3	1.12385
	MBZP	5.8 µg/l	5.8	0.763428
	MCPP	1.0 µg/l	1	0
	MEHP	2.6 µg/l	2.6	0.414973
	MEHHP	10.6 µg/l	10.6	1.02531
	MEOHP	7.4 µg/l	7.4	0.869232
Gao et al., 2021	DMP	0.93 µg/ml	930	2.96848
	DEP	1.17 µg/ml	1170	3.06819
	DBP	1.05 µg/ml	1050	3.02119
	BBZP	0.94 µg/ml	940	2.97313
	DEHP	0.94 µg/ml	940	2.97313
Robledo et al., 2015	MBP	30.38 µg/l	30.38	1.48259
	MIBP	11.22 µg/l	11.22	1.04999
	MEHP	3.24 µg/l	3.24	0.510545
	MEHHP	19.88 µg/l	19.88	1.29842
	MEOHP	13.97 µg/l	13.97	1.1452
	MECPP	33.28 µg/l	33.28	1.52218
	MEP	216.42 µg/l	216.42	2.3353
	MBZP	18.23 µg/l	18.23	1.26079
	DEHP	188.07 µg/l	188.07	2.27432
	DBP	63.53 µg/l	63.53	1.80298
Ibarra et al., 2019	MBZP	1.71 µg/l	1.71	0.232996
	MBP	93.15 µg/l	93.15	1.96918
	MBIP	9.89 µg/l	9.89	0.995196
	MEHP	11732 µg/l	11732	4.06937
Liang et al., 2022	MMP	7.58 µg/l	7.58	0.879669
	MEP	9.53 µg/l	9.53	0.979093
	MCHP	0.33 µg/l	0.33	-0.481486
	MOP	1.1 µg/l	1.1	0.0413927
	MINP	0.39 µg/l	0.39	-0.408935
	MIBP	12.47 µg/l	12.47	1.09587
	MBP	107.81 µg/l	107.81	2.03266
	MBZP	0.51 µg/l	0.51	-0.29243
	MEHP	3.26 µg/l	3.26	0.513218
	MEOHP	6.33 µg/l	6.33	0.801404
	MECPP	53.17 µg/l	53.17	1.72567
Todd et al., 2018	MEP	43.6 ng/ml	43.6	1.63949
	MBP	10.9 ng/ml	10.9	1.03743
	MIBP	5.7 ng/ml	5.7	0.755875
	MBZP	3.0 ng/ml	3	0.477121
	MCPP	4.9 ng/ml	4.9	0.690196
	MCOP	28.2 ng/ml	28.2	1.45025
	MCNP	4.2 ng/ml	4.2	0.623249
	DEHP	0.2 nmol/ml	78112	4.89272

## Sheet: S3
Supplementary Table S3. Risk-of-bias score sheet for the quality evaluation of all included studies
		Selection				Comparability	Outcome
S.No	Study identification	Representativeness of the exposed cohort	Selection of the non exposed cohort	Ascertainment of exposure	Demonstration that outcome of interest was not present at start of study	Comparability of cohorts on the basis of the design or analysis	Assessment of outcome	Was follow-up long enough for outcomes to occur	Adequacy of follow up of cohorts	Score	Interpretation	Study level Assement
1	Shaffer et al.,2021	B	A	A	A	A&B	A	B	A	8	GoodQuality	Low RoB
2	Todd et al., 2017	A	A	A	A	A&B	B	A	A	8	GoodQuality	Low RoB
3	Todd et al.,2023	A	A	A	A	A&B	B	A	A	8	GoodQuality	Low RoB
4	Lang et al.,2024	A	A	A	A	A&B	B	A	A	8	GoodQuality	Low RoB
5	Soomro et al.,2024	A	A	A	A	A&B	B	A	A	8	GoodQuality	Low RoB
6	Chen et al.,2022	A	A	A	A	A&B	B	A	A	8	GoodQuality	Low RoB
7	Zukin et al.,2021	A	A	A	A	A&B	B	A	A	8	GoodQuality	Low RoB
8	Shapiro et al.,2015	A	A	A	A	A&B	B	A	A	8	GoodQuality	Low RoB
9	Gao et al.,2021	A	A	A	A	A&B	B	A	A	8	GoodQuality	Low RoB
10	Robledo et 2015	A	A	A	A	A&B	B	A	A	8	GoodQuality	Low RoB
11	Ibarra et al.,2019	C	A	A	A	A&B	B	A	A	7	GoodQuality	Low RoB
12	Liang et al,2022	C	A	A	B	A&B	B	B	D	4	Fair Quality	High RoB
13	Todd et al, 2018	A	C	A	A	A&B	B	A	A	7	Good Quality	Low RoB
				Score Interpretation Guidelines Scale
						Score	Interpretation
						7–9	Good quality
						4–6	Fair quality
						0–3	Poor quality
